# Supplementary material for: Combining the Tait equation with the phonon theory allows predicting the density of liquids up to the Gigapascal range
Source: Sci Rep. 2023 Mar 7;13:3766. doi: 10.1038/s41598-023-30917-0 (PMC9992665; doi:10.1038/s41598-023-30917-0)
Supplement: Supplementary file 1 — Supplementary Information. [file 41598_2023_30917_MOESM1_ESM.zip]

Archive with 6 entries (6 files):
- 3methylpentane_sat_REFPROP.txt
- Bridgman_3methylpentane.txt
- Supplementary_code_Julia.ipynb
- Supplementary_code_MATLAB_Octave.m
- Supplementary_html_Julia.html
- Supplementary_pdf_Julia.pdf
