# Supplementary material for: Combining the Tait equation with the phonon theory allows predicting the density of liquids up to the Gigapascal range
Source: Sci Rep. 2023 Mar 7;13:3766. doi: 10.1038/s41598-023-30917-0 (PMC9992665; doi:10.1038/s41598-023-30917-0)
Supplement: Supplementary file 1 — Supplementary Information. [file 41598_2023_30917_MOESM1_ESM.zip › 3methylpentane_sat_REFPROP.txt]

3-Methylpentane: V/L sat. T=120.15 to 373.15 K
		Liquid	Vapor	Liquid	Vapor	Liquid	Vapor
Temperature	Pressure	Density	Density	Sound Speed	Sound Speed	Isothrm. Compress.	Isothrm. Compress.
(K)	(MPa)	(kg/m3)	(kg/m3)	(m/s)	(m/s)	(1/MPa)	(1/MPa)
120.15	0.0000000000067100	821.68	0.00000000057883	1907.3	113.92	0.00046158	149030000000.
121.15	0.0000000000093910	820.68	0.00000000080341	1902.1	114.36	0.00046458	106490000000.
122.15	0.000000000013064	819.69	0.0000000011085	1897.0	114.80	0.00046761	76547000000.
123.15	0.000000000018066	818.70	0.0000000015205	1891.9	115.24	0.00047065	55352000000.
124.15	0.000000000024841	817.71	0.0000000020738	1886.8	115.68	0.00047371	40257000000.
125.15	0.000000000033964	816.72	0.0000000028128	1881.7	116.12	0.00047680	29443000000.
126.15	0.000000000046186	815.74	0.0000000037946	1876.6	116.55	0.00047990	21652000000.
127.15	0.000000000062470	814.76	0.0000000050922	1871.5	116.98	0.00048302	16008000000.
128.15	0.000000000084058	813.78	0.0000000067985	1866.4	117.41	0.00048617	11897000000.
129.15	0.00000000011253	812.80	0.0000000090310	1861.3	117.84	0.00048933	8886300000.
130.15	0.00000000014991	811.83	0.000000011938	1856.3	118.27	0.00049252	6670700000.
131.15	0.00000000019873	810.85	0.000000015706	1851.2	118.70	0.00049572	5031900000.
132.15	0.00000000026222	809.88	0.000000020566	1846.2	119.12	0.00049895	3813600000.
133.15	0.00000000034439	808.91	0.000000026808	1841.1	119.54	0.00050220	2903700000.
134.15	0.00000000045028	807.94	0.000000034789	1836.1	119.96	0.00050547	2220800000.
135.15	0.00000000058615	806.98	0.000000044951	1831.1	120.38	0.00050876	1706100000.
136.15	0.00000000075973	806.01	0.000000057835	1826.1	120.80	0.00051208	1316300000.
137.15	0.00000000098059	805.05	0.000000074104	1821.1	121.22	0.00051541	1019800000.
138.15	0.0000000012605	804.09	0.000000094565	1816.1	121.63	0.00051877	793360000.
139.15	0.0000000016137	803.13	0.00000012020	1811.1	122.05	0.00052216	619680000.
140.15	0.0000000020579	802.17	0.00000015219	1806.1	122.46	0.00052556	485930000.
141.15	0.0000000026143	801.22	0.00000019197	1801.2	122.87	0.00052899	382510000.
142.15	0.0000000033087	800.27	0.00000024125	1796.2	123.28	0.00053245	302230000.
143.15	0.0000000041722	799.31	0.00000030208	1791.2	123.69	0.00053593	239680000.
144.15	0.0000000052422	798.36	0.00000037692	1786.3	124.09	0.00053943	190760000.
145.15	0.0000000065634	797.42	0.00000046867	1781.4	124.50	0.00054295	152360000.
146.15	0.0000000081895	796.47	0.00000058078	1776.4	124.90	0.00054651	122110000.
147.15	0.000000010184	795.52	0.00000071732	1771.5	125.31	0.00055008	98191000.
148.15	0.000000012623	794.58	0.00000088310	1766.6	125.71	0.00055369	79220000.
149.15	0.000000015596	793.64	0.0000010837	1761.7	126.11	0.00055732	64121000.
150.15	0.000000019207	792.70	0.0000013258	1756.8	126.50	0.00056097	52064000.
151.15	0.000000023583	791.76	0.0000016171	1751.9	126.90	0.00056465	42404000.
152.15	0.000000028867	790.82	0.0000019664	1747.0	127.30	0.00056836	34642000.
153.15	0.000000035231	789.88	0.0000023843	1742.1	127.69	0.00057210	28384000.
154.15	0.000000042873	788.95	0.0000028826	1737.3	128.08	0.00057586	23325000.
155.15	0.000000052025	788.01	0.0000034754	1732.4	128.48	0.00057965	19222000.
156.15	0.000000062954	787.08	0.0000041786	1727.6	128.87	0.00058347	15885000.
157.15	0.000000075972	786.15	0.0000050106	1722.7	129.26	0.00058731	13163000.
158.15	0.000000091436	785.22	0.0000059924	1717.9	129.65	0.00059119	10937000.
159.15	0.00000010976	784.29	0.0000071480	1713.0	130.03	0.00059509	9110800.
160.15	0.00000013142	783.37	0.0000085050	1708.2	130.42	0.00059903	7609400.
161.15	0.00000015695	782.44	0.000010094	1703.4	130.80	0.00060299	6371400.
162.15	0.00000018698	781.52	0.000011952	1698.6	131.19	0.00060698	5348100.
163.15	0.00000022222	780.59	0.000014117	1693.8	131.57	0.00061101	4500000.
164.15	0.00000026348	779.67	0.000016636	1688.9	131.95	0.00061506	3795400.
165.15	0.00000031166	778.75	0.000019559	1684.2	132.33	0.00061915	3208700.
166.15	0.00000036781	777.83	0.000022944	1679.4	132.71	0.00062326	2718800.
167.15	0.00000043310	776.91	0.000026855	1674.6	133.08	0.00062741	2308900.
168.15	0.00000050886	775.99	0.000031366	1669.8	133.46	0.00063159	1965200.
169.15	0.00000059659	775.08	0.000036555	1665.0	133.83	0.00063581	1676200.
170.15	0.00000069795	774.16	0.000042515	1660.3	134.21	0.00064005	1432800.
171.15	0.00000081483	773.24	0.000049345	1655.5	134.58	0.00064433	1227300.
172.15	0.00000094934	772.33	0.000057157	1650.7	134.95	0.00064865	1053400.
173.15	0.0000011038	771.42	0.000066075	1646.0	135.32	0.00065299	905930.
174.15	0.0000012810	770.51	0.000076236	1641.2	135.69	0.00065738	780670.
175.15	0.0000014836	769.60	0.000087794	1636.5	136.06	0.00066179	674030.
176.15	0.0000017151	768.69	0.00010091	1631.8	136.43	0.00066625	583070.
177.15	0.0000019789	767.78	0.00011578	1627.0	136.79	0.00067073	505320.
178.15	0.0000022792	766.87	0.00013260	1622.3	137.16	0.00067526	438750.
179.15	0.0000026204	765.96	0.00015160	1617.6	137.52	0.00067982	381630.
180.15	0.0000030072	765.06	0.00017301	1612.9	137.88	0.00068442	332540.
181.15	0.0000034452	764.15	0.00019712	1608.1	138.25	0.00068905	290270.
182.15	0.0000039402	763.25	0.00022420	1603.4	138.61	0.00069372	253800.
183.15	0.0000044987	762.34	0.00025459	1598.7	138.97	0.00069844	222290.
184.15	0.0000051280	761.44	0.00028862	1594.0	139.32	0.00070319	195010.
185.15	0.0000058358	760.54	0.00032669	1589.3	139.68	0.00070797	171360.
186.15	0.0000066307	759.63	0.00036919	1584.6	140.04	0.00071280	150810.
187.15	0.0000075222	758.73	0.00041659	1580.0	140.39	0.00071767	132940.
188.15	0.0000085203	757.83	0.00046936	1575.3	140.75	0.00072258	117370.
189.15	0.0000096362	756.93	0.00052803	1570.6	141.10	0.00072753	103780.
190.15	0.000010882	756.04	0.00059317	1565.9	141.45	0.00073253	91896.
191.15	0.000012271	755.14	0.00066538	1561.3	141.80	0.00073756	81494.
192.15	0.000013817	754.24	0.00074533	1556.6	142.15	0.00074264	72375.
193.15	0.000015537	753.34	0.00083372	1551.9	142.50	0.00074776	64366.
194.15	0.000017445	752.45	0.00093133	1547.3	142.85	0.00075292	57324.
195.15	0.000019562	751.55	0.0010390	1542.6	143.20	0.00075813	51123.
196.15	0.000021905	750.66	0.0011575	1538.0	143.54	0.00076339	45653.
197.15	0.000024497	749.76	0.0012879	1533.3	143.89	0.00076868	40824.
198.15	0.000027359	748.87	0.0014311	1528.7	144.23	0.00077403	36552.
199.15	0.000030517	747.98	0.0015883	1524.0	144.58	0.00077942	32770.
200.15	0.000033997	747.08	0.0017606	1519.4	144.92	0.00078486	29417.
201.15	0.000037825	746.19	0.0019491	1514.7	145.26	0.00079034	26439.
202.15	0.000042034	745.30	0.0021553	1510.1	145.60	0.00079588	23792.
203.15	0.000046655	744.41	0.0023805	1505.5	145.94	0.00080146	21436.
204.15	0.000051722	743.52	0.0026261	1500.9	146.28	0.00080709	19336.
205.15	0.000057272	742.63	0.0028938	1496.2	146.61	0.00081277	17462.
206.15	0.000063345	741.74	0.0031851	1491.6	146.95	0.00081850	15788.
207.15	0.000069983	740.85	0.0035019	1487.0	147.29	0.00082429	14291.
208.15	0.000077230	739.96	0.0038461	1482.4	147.62	0.00083012	12950.
209.15	0.000085135	739.07	0.0042195	1477.8	147.95	0.00083601	11748.
210.15	0.000093746	738.18	0.0046242	1473.2	148.28	0.00084195	10669.
211.15	0.00010312	737.29	0.0050625	1468.6	148.62	0.00084794	9699.1
212.15	0.00011331	736.41	0.0055367	1464.0	148.95	0.00085399	8826.9
213.15	0.00012438	735.52	0.0060492	1459.4	149.28	0.00086010	8041.4
214.15	0.00013639	734.63	0.0066025	1454.8	149.60	0.00086626	7333.3
215.15	0.00014941	733.75	0.0071994	1450.2	149.93	0.00087248	6694.3
216.15	0.00016352	732.86	0.0078427	1445.6	150.26	0.00087875	6117.0
217.15	0.00017878	731.98	0.0085354	1441.0	150.58	0.00088508	5594.9
218.15	0.00019528	731.09	0.0092805	1436.4	150.91	0.00089147	5122.3
219.15	0.00021310	730.20	0.010081	1431.8	151.23	0.00089792	4694.1
220.15	0.00023233	729.32	0.010941	1427.2	151.55	0.00090444	4305.6
221.15	0.00025306	728.43	0.011864	1422.7	151.87	0.00091101	3953.0
222.15	0.00027540	727.55	0.012854	1418.1	152.19	0.00091764	3632.5
223.15	0.00029943	726.67	0.013913	1413.5	152.51	0.00092434	3341.0
224.15	0.00032528	725.78	0.015047	1408.9	152.83	0.00093110	3075.6
225.15	0.00035306	724.90	0.016260	1404.4	153.15	0.00093793	2833.7
226.15	0.00038288	724.01	0.017556	1399.8	153.46	0.00094482	2613.1
227.15	0.00041487	723.13	0.018940	1395.3	153.78	0.00095178	2411.7
228.15	0.00044917	722.25	0.020417	1390.7	154.09	0.00095880	2227.6
229.15	0.00048590	721.36	0.021991	1386.1	154.40	0.00096589	2059.3
230.15	0.00052520	720.48	0.023667	1381.6	154.72	0.00097305	1905.3
231.15	0.00056724	719.60	0.025452	1377.0	155.03	0.00098029	1764.1
232.15	0.00061217	718.71	0.027351	1372.5	155.34	0.00098759	1634.8
233.15	0.00066014	717.83	0.029369	1367.9	155.64	0.00099496	1516.0
234.15	0.00071133	716.95	0.031513	1363.4	155.95	0.0010024	1407.0
235.15	0.00076591	716.06	0.033789	1358.9	156.26	0.0010099	1306.8
236.15	0.00082407	715.18	0.036202	1354.3	156.56	0.0010175	1214.7
237.15	0.00088600	714.30	0.038761	1349.8	156.87	0.0010252	1129.8
238.15	0.00095189	713.42	0.041472	1345.2	157.17	0.0010330	1051.7
239.15	0.0010220	712.53	0.044341	1340.7	157.47	0.0010408	979.63
240.15	0.0010964	711.65	0.047377	1336.2	157.77	0.0010487	913.17
241.15	0.0011755	710.77	0.050587	1331.7	158.07	0.0010567	851.80
242.15	0.0012594	709.88	0.053979	1327.1	158.37	0.0010647	795.11
243.15	0.0013484	709.00	0.057560	1322.6	158.66	0.0010729	742.69
244.15	0.0014427	708.12	0.061339	1318.1	158.96	0.0010811	694.19
245.15	0.0015426	707.23	0.065326	1313.6	159.25	0.0010895	649.29
246.15	0.0016484	706.35	0.069527	1309.1	159.55	0.0010979	607.68
247.15	0.0017603	705.47	0.073953	1304.6	159.84	0.0011064	569.11
248.15	0.0018786	704.58	0.078614	1300.1	160.13	0.0011149	533.32
249.15	0.0020036	703.70	0.083517	1295.5	160.42	0.0011236	500.10
250.15	0.0021357	702.82	0.088674	1291.0	160.71	0.0011324	469.23
251.15	0.0022750	701.93	0.094095	1286.5	160.99	0.0011413	440.54
252.15	0.0024220	701.05	0.099789	1282.0	161.28	0.0011502	413.85
253.15	0.0025770	700.16	0.10577	1277.6	161.56	0.0011593	389.01
254.15	0.0027403	699.28	0.11204	1273.1	161.84	0.0011684	365.88
255.15	0.0029123	698.39	0.11862	1268.6	162.12	0.0011777	344.32
256.15	0.0030933	697.51	0.12552	1264.1	162.40	0.0011870	324.21
257.15	0.0032837	696.62	0.13275	1259.6	162.68	0.0011965	305.45
258.15	0.0034839	695.74	0.14032	1255.1	162.96	0.0012060	287.94
259.15	0.0036944	694.85	0.14824	1250.6	163.23	0.0012157	271.58
260.15	0.0039154	693.96	0.15653	1246.2	163.51	0.0012254	256.29
261.15	0.0041474	693.08	0.16520	1241.7	163.78	0.0012353	241.99
262.15	0.0043909	692.19	0.17426	1237.2	164.05	0.0012453	228.61
263.15	0.0046463	691.30	0.18373	1232.7	164.32	0.0012554	216.09
264.15	0.0049141	690.41	0.19362	1228.3	164.58	0.0012656	204.35
265.15	0.0051946	689.52	0.20394	1223.8	164.85	0.0012759	193.35
266.15	0.0054884	688.64	0.21471	1219.4	165.11	0.0012864	183.04
267.15	0.0057960	687.75	0.22594	1214.9	165.37	0.0012969	173.36
268.15	0.0061179	686.86	0.23765	1210.4	165.63	0.0013076	164.28
269.15	0.0064545	685.97	0.24985	1206.0	165.89	0.0013184	155.74
270.15	0.0068064	685.08	0.26255	1201.5	166.15	0.0013294	147.72
271.15	0.0071742	684.18	0.27578	1197.1	166.40	0.0013404	140.18
272.15	0.0075583	683.29	0.28955	1192.6	166.66	0.0013516	133.09
273.15	0.0079594	682.40	0.30388	1188.2	166.91	0.0013629	126.42
274.15	0.0083779	681.51	0.31877	1183.7	167.16	0.0013744	120.13
275.15	0.0088146	680.61	0.33426	1179.3	167.41	0.0013860	114.21
276.15	0.0092700	679.72	0.35035	1174.9	167.65	0.0013977	108.63
277.15	0.0097446	678.82	0.36706	1170.4	167.90	0.0014096	103.37
278.15	0.010239	677.93	0.38441	1166.0	168.14	0.0014216	98.407
279.15	0.010754	677.03	0.40242	1161.6	168.38	0.0014337	93.723
280.15	0.011290	676.14	0.42111	1157.1	168.62	0.0014461	89.299
281.15	0.011849	675.24	0.44050	1152.7	168.85	0.0014585	85.120
282.15	0.012429	674.34	0.46060	1148.3	169.08	0.0014711	81.171
283.15	0.013033	673.44	0.48143	1143.8	169.32	0.0014839	77.437
284.15	0.013661	672.54	0.50301	1139.4	169.55	0.0014968	73.905
285.15	0.014313	671.64	0.52537	1135.0	169.77	0.0015099	70.562
286.15	0.014991	670.74	0.54851	1130.6	170.00	0.0015231	67.398
287.15	0.015694	669.84	0.57248	1126.2	170.22	0.0015366	64.401
288.15	0.016425	668.93	0.59727	1121.8	170.44	0.0015501	61.561
289.15	0.017183	668.03	0.62292	1117.3	170.66	0.0015639	58.869
290.15	0.017969	667.12	0.64944	1112.9	170.88	0.0015778	56.316
291.15	0.018784	666.22	0.67685	1108.5	171.09	0.0015919	53.895
292.15	0.019629	665.31	0.70519	1104.1	171.30	0.0016062	51.597
293.15	0.020505	664.40	0.73447	1099.7	171.51	0.0016207	49.415
294.15	0.021413	663.50	0.76470	1095.3	171.72	0.0016354	47.342
295.15	0.022353	662.59	0.79593	1090.9	171.92	0.0016503	45.373
296.15	0.023326	661.68	0.82815	1086.5	172.13	0.0016653	43.502
297.15	0.024333	660.76	0.86141	1082.1	172.33	0.0016806	41.722
298.15	0.025374	659.85	0.89573	1077.7	172.52	0.0016960	40.029
299.15	0.026452	658.94	0.93112	1073.3	172.72	0.0017117	38.418
300.15	0.027566	658.02	0.96761	1068.9	172.91	0.0017276	36.885
301.15	0.028718	657.11	1.0052	1064.5	173.10	0.0017437	35.425
302.15	0.029909	656.19	1.0440	1060.1	173.29	0.0017600	34.034
303.15	0.031139	655.27	1.0839	1055.7	173.47	0.0017765	32.709
304.15	0.032409	654.35	1.1251	1051.4	173.65	0.0017933	31.445
305.15	0.033721	653.43	1.1675	1047.0	173.83	0.0018103	30.240
306.15	0.035074	652.51	1.2111	1042.6	174.01	0.0018275	29.091
307.15	0.036471	651.58	1.2560	1038.2	174.18	0.0018450	27.994
308.15	0.037913	650.66	1.3022	1033.8	174.35	0.0018627	26.947
309.15	0.039399	649.73	1.3497	1029.4	174.52	0.0018807	25.947
310.15	0.040932	648.80	1.3986	1025.0	174.68	0.0018989	24.993
311.15	0.042512	647.88	1.4489	1020.7	174.84	0.0019174	24.080
312.15	0.044141	646.95	1.5006	1016.3	175.00	0.0019361	23.208
313.15	0.045819	646.01	1.5537	1011.9	175.16	0.0019551	22.374
314.15	0.047547	645.08	1.6083	1007.5	175.31	0.0019744	21.577
315.15	0.049326	644.15	1.6644	1003.1	175.46	0.0019940	20.814
316.15	0.051159	643.21	1.7220	998.76	175.61	0.0020138	20.084
317.15	0.053045	642.27	1.7811	994.38	175.75	0.0020340	19.385
318.15	0.054985	641.33	1.8419	990.01	175.89	0.0020544	18.716
319.15	0.056982	640.39	1.9043	985.63	176.03	0.0020752	18.075
320.15	0.059035	639.45	1.9683	981.26	176.16	0.0020962	17.461
321.15	0.061147	638.50	2.0340	976.88	176.29	0.0021176	16.872
322.15	0.063318	637.56	2.1013	972.50	176.42	0.0021393	16.308
323.15	0.065549	636.61	2.1705	968.13	176.54	0.0021614	15.767
324.15	0.067842	635.66	2.2414	963.75	176.66	0.0021837	15.248
325.15	0.070198	634.71	2.3140	959.38	176.78	0.0022064	14.749
326.15	0.072617	633.76	2.3886	955.01	176.90	0.0022295	14.271
327.15	0.075102	632.80	2.4649	950.63	177.01	0.0022529	13.812
328.15	0.077653	631.84	2.5432	946.26	177.11	0.0022767	13.372
329.15	0.080272	630.88	2.6234	941.88	177.22	0.0023009	12.948
330.15	0.082959	629.92	2.7056	937.51	177.32	0.0023254	12.542
331.15	0.085717	628.96	2.7898	933.13	177.42	0.0023504	12.151
332.15	0.088545	628.00	2.8760	928.76	177.51	0.0023757	11.775
333.15	0.091447	627.03	2.9642	924.39	177.60	0.0024015	11.414
334.15	0.094422	626.06	3.0546	920.01	177.68	0.0024276	11.066
335.15	0.097472	625.09	3.1471	915.64	177.77	0.0024542	10.732
336.15	0.10060	624.12	3.2418	911.26	177.84	0.0024812	10.410
337.15	0.10380	623.14	3.3387	906.89	177.92	0.0025087	10.101
338.15	0.10709	622.16	3.4378	902.51	177.99	0.0025366	9.8027
339.15	0.11045	621.18	3.5392	898.13	178.06	0.0025650	9.5157
340.15	0.11389	620.20	3.6430	893.76	178.12	0.0025939	9.2392
341.15	0.11742	619.21	3.7490	889.38	178.18	0.0026232	8.9728
342.15	0.12103	618.23	3.8575	885.00	178.23	0.0026531	8.7161
343.15	0.12473	617.24	3.9685	880.62	178.28	0.0026835	8.4687
344.15	0.12852	616.25	4.0819	876.24	178.33	0.0027143	8.2301
345.15	0.13239	615.25	4.1978	871.86	178.37	0.0027457	8.0001
346.15	0.13635	614.25	4.3163	867.48	178.41	0.0027777	7.7782
347.15	0.14041	613.26	4.4373	863.10	178.45	0.0028102	7.5642
348.15	0.14455	612.25	4.5610	858.72	178.48	0.0028433	7.3577
349.15	0.14879	611.25	4.6874	854.33	178.50	0.0028770	7.1583
350.15	0.15313	610.24	4.8165	849.95	178.53	0.0029113	6.9659
351.15	0.15756	609.23	4.9484	845.56	178.54	0.0029461	6.7800
352.15	0.16209	608.22	5.0831	841.18	178.56	0.0029817	6.6006
353.15	0.16672	607.20	5.2207	836.79	178.57	0.0030178	6.4272
354.15	0.17145	606.18	5.3611	832.40	178.57	0.0030546	6.2597
355.15	0.17629	605.16	5.5045	828.01	178.57	0.0030921	6.0979
356.15	0.18123	604.14	5.6509	823.62	178.57	0.0031303	5.9414
357.15	0.18627	603.11	5.8003	819.23	178.56	0.0031692	5.7901
358.15	0.19142	602.08	5.9528	814.83	178.55	0.0032088	5.6439
359.15	0.19668	601.04	6.1085	810.44	178.53	0.0032492	5.5024
360.15	0.20205	600.01	6.2673	806.04	178.50	0.0032903	5.3656
361.15	0.20753	598.97	6.4294	801.64	178.48	0.0033323	5.2332
362.15	0.21312	597.92	6.5947	797.24	178.45	0.0033750	5.1051
363.15	0.21883	596.88	6.7634	792.84	178.41	0.0034185	4.9812
364.15	0.22465	595.83	6.9355	788.44	178.37	0.0034629	4.8611
365.15	0.23059	594.77	7.1110	784.03	178.32	0.0035082	4.7449
366.15	0.23665	593.71	7.2900	779.63	178.27	0.0035544	4.6324
367.15	0.24283	592.65	7.4726	775.22	178.21	0.0036014	4.5234
368.15	0.24913	591.59	7.6588	770.81	178.15	0.0036495	4.4178
369.15	0.25556	590.52	7.8486	766.40	178.08	0.0036984	4.3155
370.15	0.26211	589.45	8.0421	761.98	178.01	0.0037484	4.2164
371.15	0.26879	588.37	8.2394	757.57	177.93	0.0037994	4.1203
372.15	0.27559	587.30	8.4406	753.15	177.85	0.0038514	4.0272
373.15	0.28253	586.21	8.6456	748.73	177.77	0.0039045	3.9369
