# Supplementary material for: Combining the Tait equation with the phonon theory allows predicting the density of liquids up to the Gigapascal range
Source: Sci Rep. 2023 Mar 7;13:3766. doi: 10.1038/s41598-023-30917-0 (PMC9992665; doi:10.1038/s41598-023-30917-0)
Supplement: Supplementary file 1 — Supplementary Information. [file 41598_2023_30917_MOESM1_ESM.zip › Bridgman_3methylpentane.txt]

3-methylpentane
T	P	rho
(K)	(MPa)	(kg/m^3)
273.15	0.101	682.22
273.15	49.0	723.1
273.15	98.1	748.0
273.15	147	768.3
273.15	196	785.1
273.15	294	811.3
273.15	392	831.9
273.15	490	850.4
273.15	588	867.3
273.15	686	883.3
273.15	784	898.6
273.15	882	912.5
273.15	980	925.4
273.15	1078	937.6
323.15	0.101	635.9
323.15	49.0	690.2
323.15	98.0	720.3
323.15	147	742.4
323.15	196	760.4
323.15	294	790.5
323.15	392	814.2
323.15	490	833.1
323.15	588	850.0
323.15	686	864.9
323.15	784	879.0
323.15	882	892.1
323.15	980	904.3
323.15	1078	915.1
323.15	1176	925.3
368.15	98.1	695.1
368.15	147	721.0
368.15	196	741.1
368.15	294	773.1
368.15	392	797.6
368.15	490	817.8
368.15	588	836.2
368.15	686	852.1
368.15	784	866.2
368.15	882	879.9
368.15	980	891.9
368.15	1078	903.6
368.15	1176	915.4
