# Supplementary material for: Combining the Tait equation with the phonon theory allows predicting the density of liquids up to the Gigapascal range
Source: Sci Rep. 2023 Mar 7;13:3766. doi: 10.1038/s41598-023-30917-0 (PMC9992665; doi:10.1038/s41598-023-30917-0)
Supplement: Supplementary file 1 — Supplementary Information. [file 41598_2023_30917_MOESM1_ESM.zip › Supplementary_code_MATLAB_Octave.m]

%% An example: the comparison of the predicted and experimental densities for 3-methylpentane
clear;close all;clc
%%%%%%%%%%%%%%%%%%%%%%%%%%%%%%
%% Functions representing isothermal EoS
% These three functions define Tait's and Murnaghan's equations as well as their half-sum, which is used to predict
% the density at elevated pressures. As input parameters, they require the initial pressure, density, isothermal
% compressibility and the isothermal nonlineaity parameter for a given isotherm as well as an array specifying the set
% of elevated pressures.
Tait=@(P,P0,rho0,kappa0,k) rho0./(1-k^(-1)*log(k*kappa0*(P-P0)+1));
Murnaghan=@(P,P0,rho0,kappa0,k) rho0.*(1+k*kappa0*(P-P0)).^(1/k);
rho_pred=@(P,P0,rho0,kappa0,k) (Tait(P,P0,rho0,kappa0,k)+Murnaghan(P,P0,rho0,kappa0,k))/2;
%% Reading reference data at the ambient pressure
%
% There are different possibility to get thermodynamic quantities at the ambient (or saturated) pressure. 
% Here the fundamental equation of state is used due to its existence for 3-methylpentane. The file repopting 
% its parameters in .fld format is free availiable as supplemental to the article 
% [Gao, Wu & Lemmon, *J. Chem. Eng. Data* **50** (2021) 033103]
% <https://aip.scitation.org/doi/suppl/10.1063/1.5093644>. 
% This file should be placed to the folder FLUIDS of the installed free version of REFPROP, 
% [mini-REFPROP - Version 10.0]<https://trc.nist.gov/refprop/MINIREF/MINIREF.HTM> that makes 
% availiable to compute and save to a text file all required thermodynamic quantities. 
% In that file the saturated data from the melting point to the temperature slightly higher
% than the normal boiling point ($T=336.15~\mathrm{�}$) are used (the dimensions are stated in the text file).
Tblsat=dlmread('3methylpentane_sat_REFPROP.txt','\t',4,0);
% Initial thermodynamic parameters
T0=Tblsat(:,1);% K
P0=Tblsat(:,2);% MPa
rho0=Tblsat(:,3);% kg/m^3
c0=Tblsat(:,5);% m/s
kappaT0=Tblsat(:,7);% 1/MPa
%% Reading the experimental data at elevated pressures
%
% The experimental data for 3-methylpentane compressed up to more than 1 GPa were taken from 
% the free accessible Bridgman's article [*Proc. Am. Acad. Arts Sci.* **66** (1931) 185�233]
% <https://www.jstor.org/stable/20026332)>. It reports relative isothermal changes of the 
% volume along isotherms reduced to the specific volume at $T=273.15~\mathrm{K}$; 
% thus, the density was calculated using the REFPROP-based reference density value.
%
Tblexp=dlmread('Bridgman_3methylpentane.txt','\t',3,0);
%
% Determining temperatures of the isotherms contained in the experimental data
%
T = unique(Tblexp(:,1));
%% Linear fitting to find the nonlinearity parameter
%
% The value of this key parameter was determined by the linear regression 
% within the range of temperatures slightly extending the the interval of 
% the experimentally studied isotherms. Thus, the linear regression, which gives 
% the nonlinearity parameter $k'$ denoted as k_, has the followng form
fit_int = (T0>(T(1)-10))&(T0< (T(end) + 10));
pk=polyfit(log(rho0(fit_int)),log(c0(fit_int).^3.*rho0(fit_int)),1);
% The target nonlinearity parameter as the line's slope
k_=pk(1);
% as discussed in the main text of the paper, better results, 
% which also have certain background in the character of molecular oscillations, 
% can be achived by rounding the slope of the fitting straight line to 
% the nearest integer (or half-integer) number as follows:
if abs(k_-round(k_))<=0.1
    k_=round(k_);
else
    k_=ceil(2*k_)/2;
end
% Illustrating plot
figure
plot(log(rho0),log(c0.^3.*rho0),'o','color','red')
hold on
plot(log(rho0),polyval(pk,log(rho0)),'-','color','blue','LineWidth',2)
xlim([0.995*min(log(rho0)) 1.005*max(log(rho0))])
ylim([0.995*min(log(c0.^3.*rho0)) 1.005*max(log(c0.^3.*rho0))])
xlabel('ln(\rho(kg/m^3)')
ylabel('ln(c^3\rho/(kg/c^3)')
set(gca,'FontSize',20)
%% Comparision to experimental data at elevated pressures 
%
for j=1:length(T);
    % Indices corresponding to a given temperature in arrays
    ind0=find(floor(T0)==floor(T(j)));
    indT=find(floor(Tblexp(:,1))==floor(T(j)));
    Pexp=Tblexp(indT,2);
    rho_exp=Tblexp(indT,3);
    % Plots of experimental isotherms 
    pl=plot(Pexp,rho_exp,'o');
    clr{j}=get(pl,'color');
    hold on
    P=linspace(min(Pexp),1.05*max(Pexp),201);
    % Plots of predicted isotherms
    plot(P,rho_pred(P,P0(ind0),rho0(ind0),kappaT0(ind0),k_),'-','color',clr{j})
end
xlim([0 1.1*max(Tblexp(:,2))])
ylim([0.99*min(Tblexp(:,3)) 1.01*max(Tblexp(:,3))])
xlabel('P, MPa')
ylabel('\rho, kg/m^3')
set(gca,'FontSize',20)
